# Supplementary material for: Co-designed interventions package for enhancing women's resilience in reproductive and child health through income-generating associations: a human-centered design study in Tanzania
Source: Front Health Serv. 2026 Jun 25;6:1856655. doi: 10.3389/frhs.2026.1856655 (PMC13346228; doi:10.3389/frhs.2026.1856655)
Supplement: Supplementary file 1 [file Datasheet1.xlsx]

## Sheet: Sheet1
CO-DESIGN WORKSHOP- PROTOTYING OF INTERVENTIONS
			GROUP 1			GROUP 2			GROUP 3
	RANKING	INTERVENTION	ACCEPTABILITY	FEASIBILITY	SUSTAINABILITY	ACCEPTABILITY	FEASIBILITY	SUSTAINABILITY	ACCEPTABILITY	FEASIBILITY	SUSTAINABILITY	Cummulative Score
	1	Facilitate health insurance among VICOBA members	10	9	10	10	9	10	10	9	10	87
The Final Rough Prototype	2	Maternal and child health education via VICOBA	10	8	10	10	9	10	10	9	9	85
	3	Improve VICOBA governance/management	8	8	10	9	8	9	9	9	8	78
	4	Increase impact for vulnerable groups (AGYW/poor women)	10	8	7	10	8	7	10	9	8	77
Interventions that did not meet the cut-off criteria.	5	Financial/loan/relationship education	10	8	5	10	8	7	10	8	7	73
	6	Education for women <30 on VICOBA/entrepreneurship	10	7	6	10	7	6	10	9	8	73
	8	Increase male engagement	8	6	7	8	8	7	8	7	8	67
	7	Increase use of technology to manage VICOBA	8	5	7	9	4	6	9	6	7	61
	9	Community sensitization	8	4	4	7	3	4	7	3	7	47
